# Supplementary material for: The Study of Derivatization Prior MALDI MSI Analysis—Charge Tagging Based on the Cholesterol and Betaine Aldehyde
Source: Molecules. 2021 May 6;26(9):2737. doi: 10.3390/molecules26092737 (PMC8124285; doi:10.3390/molecules26092737)
Supplement: Supplementary file 1 [file molecules-26-02737-s001.zip]

Archive with 1 entries (1 files):
- molecules-1197635-supplementary.pdf
